# Supplementary material for: Quality Assessment of Internet Information Regarding Periodontitis in Persons Living with HIV
Source: Int J Environ Res Public Health. 2024 Jun 29;21(7):857. doi: 10.3390/ijerph21070857 (PMC11276730; doi:10.3390/ijerph21070857)
Supplement: Supplementary file 1 [file ijerph-21-00857-s001.zip]

Archive with 1 entries (1 files):
- ijerph-3045414-supplementary.pdf
